# Supplementary material for: Early Renoprotective Effect of Ruxolitinib in a Rat Model of Diabetic Nephropathy
Source: Pharmaceuticals (Basel). 2021 Jun 24;14(7):608. doi: 10.3390/ph14070608 (PMC8308627; doi:10.3390/ph14070608)
Supplement: Supplementary file 1 [file pharmaceuticals-14-00608-s001.zip]

Archive with 1 entries (1 files):
- pharmaceuticals-1282495-supplementary.pdf
